# Supplementary material for: fIDBAC: A Platform for Fast Bacterial Genome Identification and Typing
Source: Front Microbiol. 2021 Oct 18;12:723577. doi: 10.3389/fmicb.2021.723577 (PMC8558511; doi:10.3389/fmicb.2021.723577)
Supplement: Supplementary Figure 1 — Example phylogenetic analysis of 17 Salmonella genomes from a factory. [file Data_Sheet_1.zip]

Archive with 27 entries (27 files):
- Supplementary Figure 8.Enterococcus.tiff
- Supplementary Figure 9.Pantoea.tiff
- Supplementary Figure 10.Proteus.tiff
- Supplementary Figure 11.Pseudomonas.jpg
- Supplementary Figure 12.Streptococcus.tiff
- Supplementary Figure 13.Yersinia.tiff
- Supplementary Figure 14.Bacillus.jpg
- Supplementary Figure 15.Bordetella.tiff
- Supplementary Figure 16.Chryseobacterium.tiff
- Supplementary Figure 17.Citrobacter.tiff
- Supplementary Figure 18.Elizabethkingia.tiff
- Supplementary Figure 19.Enterobacter.tiff
- Supplementary Figure 20.Enterococcus.tiff
- Supplementary Figure 21.Klebsiella.tiff
- Supplementary Figure 22.Lactobacillus.jpg
- Supplementary Figure 23.Pseudomonas.jpg
- Supplementary Figure 24.Raoultella.tiff
- Supplementary Figure 25.Shewanella.tiff
- Supplementary Figure 26.Staphylococcus.tiff
- Supplementary Figure 27.Streptococcus.tiff
- Supplementary Figure 1.tiff
- Supplementary Figure 2.tiff
- Supplementary Figure 3.Bordetella.tiff
- Supplementary Figure 4.Burkholderia.tiff
- Supplementary Figure 5.Citrobacter.tiff
- Supplementary Figure 6.Corynebacterium.jpg
- Supplementary Figure 7.Enterobacter.tiff
